# Supplementary material for: Artificial Neural Network Modeling of Ti-6Al-4V Alloys to Correlate Their Microstructure and Mechanical Properties
Source: Materials (Basel). 2025 Feb 28;18(5):1099. doi: 10.3390/ma18051099 (PMC11901288; doi:10.3390/ma18051099)
Supplement: Supplementary file 1 [file materials-18-01099-s001.zip]

Archive with 1 entries (1 files):
- materials-3457555-supplementary.pdf
